# Supplementary material for: TCGA Expression Analyses of 10 Carcinoma Types Reveal Clinically Significant Racial Differences
Source: Cancers (Basel). 2023 May 10;15(10):2695. doi: 10.3390/cancers15102695 (PMC10216530; doi:10.3390/cancers15102695)
Supplement: Supplementary file 1 [file cancers-15-02695-s001.zip]

Archive with 5 entries (5 files):
- cancers-2270182-Supplemental S1.xlsx
- cancers-2270182-Supplemental S2.xlsx
- cancers-2270182-Supplemental S3.xlsx
- cancers-2270182-Supplemental S4.xlsx
- cancers-2270182-Supplemental S5.pdf
