# Supplementary material for: TCGA Expression Analyses of 10 Carcinoma Types Reveal Clinically Significant Racial Differences
Source: Cancers (Basel). 2023 May 10;15(10):2695. doi: 10.3390/cancers15102695 (PMC10216530; doi:10.3390/cancers15102695)
Supplement: Supplementary file 1 [file cancers-15-02695-s001.zip › cancers-2270182-Supplemental S1.xlsx]

## Sheet: Lei_Supplemental S1
S1 List of 155 analyzed genes
ABL1
AKT1
AKT2
ALK
APC
AXL
BAK1
BAP1
BCL2
BCL3
BECN1
BIRC2
BRCA2
CASP12
CCNB1
CCND1
CCNE1
CCNE2
CDH2
CDK4
CDKN1A
CDKN1B
CDKN2A
CHEK1
CRP
CTNNB1
CXCR1
CXCR2
DIABLO
DIRAS3
EGF
EGFR
ERBB2
ERBB3
ERBB4
ERCC1
ERCC4
ERG
ETS1
ETV1
ETV4
FASN
FGF1
FGF10
FGF11
FGF12
FGF14
FGF16
FGF17
FGF18
FGF19
FGF2
FGF20
FGF21
FGF22
FGF23
FGF4
FGF5
FGF7
FGF8
FGFR2
FGFR4
FHIT
FLT1
FOXM1
GAB2
GAPDH
GDNF
GLI1
GNAS
GRB7
GRP
GRPR
HBEGF
HGF
HRAS
HSPA1A
IGF1
IGF1R
IGF2
IL1B
IL6
IL6R
IRS1
KDR
KIT
KRAS
LYL1
MAPK1
MAPK9
MDM2
MEN1
MET
MLH1
MSH2
MUC1
MYB
MYC
MYCL
MYCN
NF1
NF2
NKX2-5
NKX3-1
NOTCH1
NRAS
NTRK1
PDGFC
PDGFD
PDGFRA
PDGFRB
PRDX1
PRLR
PTCH1
PTCH2
PTEN
RAD50
RAD51
RAF1
RASSF1
RASSF10
RASSF2
RASSF3
RASSF4
RASSF6
RASSF7
RASSF8
RASSF9
RB1
RET
RUNX3
SCFD1
SCFD2
SHBG
SMAD4
SRC
SRSF1
STMN1
TAL1
TAL2
TGFA
TGFBR1
TGFBR2
TGFBR3
TGFBRAP1
TGM2
TIGAR
TLR1
TMPRSS2
TNF
TP53
VEGFC
VEGFD
VHL
XRCC1
