# Supplementary material for: TCGA Expression Analyses of 10 Carcinoma Types Reveal Clinically Significant Racial Differences
Source: Cancers (Basel). 2023 May 10;15(10):2695. doi: 10.3390/cancers15102695 (PMC10216530; doi:10.3390/cancers15102695)
Supplement: Supplementary file 1 [file cancers-15-02695-s001.zip › cancers-2270182-Supplemental S2.xlsx]

## Sheet: Lei_Supplemental S2
Gene	Higher mRNA expression in CORE	mRNA q-Value CORE	Higher mRNA expression in UCEC	mRNA q-Value UCEC	Higher mRNA expression in BRCA-PC	mRNA q-Value BRCA-PC	Higher mRNA expression in BRCA-C	mRNA q-Value BRCA-C	Higher mRNA expression in KIRC	mRNA q-Value KIRC	Higher mRNA expression in KIRP	mRNA q-Value KIRP	Higher mRNA expression in LIHC	mRNA q-Value LIHC	Higher mRNA expression in LUAD	mRNA q-Value LUAD	Higher mRNA expression in PRAD	mRNA q-Value PRAD	Higher mRNA expression in STAD	mRNA q-Value STAD	Higher mRNA expression in THCA	mRNA q-Value THCA
ABL1	NS	0.718	White	0.0002109	White	0.00387	White	0.0391	Black	0.029	NS	0.963	NS	0.298	NS	0.969	NS	0.829	NS	0.521	NS	0.658
AKT1	NS	0.87	NS	0.157	NS	0.154	NS	0.497	Black	0.00747	NS	0.963	White	0.0163	NS	0.941	NS	0.105	NS	0.869	NS	0.0892
AKT2	NS	0.304	NS	0.111	Black	0.001054	NS	0.0999	Black	0.004339	NS	0.875	NS	0.145	NS	0.328	NS	0.771	NS	0.864	NS	0.876
ALK	NS	0.248	NS	0.417	NS	0.246	NS	0.0508	NS	0.415	NS	0.966	White	0.0175	NS	0.521	NS	0.925	NS	0.121	NS	0.996
APC	NS	0.24	NS	0.134	White	4.88e-20	White	1.1e-07	NS	0.0579	NS	0.929	NS	0.393	NS	0.178	NS	0.629	NS	0.957	NS	0.902
AXL	NS	0.337	NS	0.992	White	9.084e-05	White	0.0144	White	0.0113	NS	0.983	NS	0.578	NS	0.363	NS	0.721	NS	0.334	NS	0.505
BAK1	NS	0.633	NS	0.417	Black	2.44e-11	Black	1.11e-06	NS	0.947	NS	0.491	NS	0.366	NS	0.234	NS	0.245	NS	0.591	NS	0.871
BAP1	NS	0.955	NS	0.711	Black	6.575e-06	Black	0.0303	Black	0.0009427	NS	0.977	NS	0.555	NS	0.156	NS	0.613	NS	0.951	NS	0.883
BCL2	NS	0.952	NS	0.207	White	2.75e-08	White	3.61e-05	NS	0.244	NS	0.907	White	0.0433	NS	0.892	NS	0.652	NS	0.964	NS	0.946
BCL3	NS	0.526	NS	0.171	Black	0.002278	NS	0.127	NS	0.468	NS	0.7	NS	0.774	NS	0.766	NS	0.523	NS	0.809	NS	0.962
BECN1	NS	0.655	NS	0.217	White	0.0001994	White	0.003488	NS	0.522	NS	0.981	NS	0.98	NS	0.97	NS	0.175	NS	0.818	NS	0.8
BIRC2	NS	0.605	NS	0.119	White	0.001294	NS	0.241	NS	0.0656	NS	0.929	NS	0.175	NS	0.579	NS	0.984	NS	0.845	NS	0.995
BRCA2	NS	0.406	NS	0.805	White	0.003674	NS	0.369	White	0.002269	NS	0.989	NS	0.73	NS	0.902	NS	0.815	NS	0.785	NS	0.892
CASP12	NS	0.171	Black	0.0471	NS	0.691			NS	0.0832	NS	0.504	NS	0.747	NS	0.138	NS	0.621			NS	0.989
CCNB1	NS	0.833	NS	0.459	Black	5.62e-06	Black	4.235e-05	White	0.0286	NS	0.899	Asian	0.004704	NS	0.76	NS	0.57	NS	0.611	NS	0.632
CCND1	NS	0.667	NS	0.292	White	0.0223	White	0.0113	NS	0.364	NS	0.989	NS	0.681	NS	0.676	NS	0.76	NS	0.97	NS	0.959
CCNE1	NS	0.417	Black	0.0298	Black	2.22e-10	Black	1.082e-05	NS	0.436	NS	0.929	Asian	0.0322	NS	0.624	NS	0.196	NS	0.763	NS	0.973
CCNE2	NS	0.907	NS	0.163	NS	0.557	NS	0.199	NS	0.1	NS	0.929	Asian	0.002332	NS	0.75	NS	0.972	NS	0.611	NS	0.829
CDH2	NS	0.878	Black	0.001472	NS	0.627	NS	0.804	White	0.0359	NS	0.819	NS	0.371	NS	0.911	NS	0.938	NS	0.791	NS	0.858
CDK4	NS	0.971	NS	0.702	Black	8.7e-08	Black	9.68e-05	NS	0.741	NS	0.978	NS	0.25	NS	0.576	NS	0.575	NS	0.597	NS	0.922
CDKN1A	NS	0.864	NS	0.151	NS	0.912	NS	0.342	NS	0.694	NS	0.98	White	0.003707	NS	0.732	NS	0.456	NS	0.348	NS	0.821
CDKN1B	NS	0.747	NS	0.707	NS	0.0543	White	0.0432	NS	0.176	NS	0.849	NS	0.805	NS	0.93	NS	0.487	NS	0.241	NS	0.794
CDKN2A	NS	0.559	Black	0.0104	Black	6.68e-10	Black	0.0001671	NS	0.621	NS	0.754	NS	0.135	NS	0.207	NS	0.94	NS	0.944	NS	0.922
CHEK1	NS	0.736	NS	0.762	Black	8.736e-05	Black	0.001663	NS	0.134	NS	0.896	Asian	0.0256	NS	0.924	NS	0.72	NS	0.27	NS	0.834
CRP					NS	0.813	NS	0.364	NS	0.174	NS	0.88	White	0.0141	NS	0.132	NS	0.939			NS	0.994
CTNNB1	NS	0.832	NS	0.508	White	1.748e-06	White	0.002072	NS	0.637	NS	0.966	NS	0.185	NS	0.965	White	0.0375	NS	0.84	NS	0.916
CXCR1	NS	0.237	NS	0.807	White	0.008402	White	0.0349	NS	0.21	NS	0.883	NS	0.351	NS	0.316	NS	0.238	NS	0.493	NS	0.749
CXCR2	NS	0.278	NS	0.711	White	0.0003714	NS	0.0613	White	0.0177	NS	0.89	NS	0.158	NS	0.176	NS	0.233	NS	0.448	NS	0.863
DIABLO	White	0.0347	NS	0.138	Black	0.0197	NS	0.129	NS	0.724	NS	0.992	NS	0.66	NS	0.72	NS	0.654	NS	0.969	NS	0.878
EGF	NS	0.724	NS	0.0843	White	0.0371	NS	0.149	NS	0.848	NS	0.8	NS	0.411	NS	0.579	NS	0.544	NS	0.726	NS	0.741
EGFR	NS	0.89	NS	0.0992	NS	0.0918	NS	0.871	White	0.0008195	NS	0.937	White	0.0292	NS	0.0798	NS	0.584	NS	0.408	NS	0.987
ERBB2	NS	0.441	NS	0.654	NS	0.917	NS	0.321	Black	0.007076	NS	0.92	NS	0.878	NS	0.993	NS	0.491	NS	0.868	NS	0.929
ERBB3	NS	0.916	NS	0.982	White	3.636e-05	White	0.0001281	NS	0.111	NS	0.969	NS	0.993	NS	0.203	NS	0.937	NS	0.898	NS	0.991
ERBB4	NS	0.995	NS	0.457	White	1.64e-10	White	1.64e-06	NS	0.837	NS	0.87	NS	0.147	NS	0.945	NS	0.606			NS	0.634
ERCC1	NS	0.501	NS	0.21	Black	0.0003471	Black	0.0357	NS	0.785	NS	0.966	NS	0.902	NS	0.129	NS	0.713	NS	0.871	NS	0.685
ERCC4	NS	0.551	NS	0.841	White	4.29e-15	White	1.36e-07	NS	0.0642	NS	0.9	White	0.0101	NS	0.338	NS	0.69	NS	0.573	NS	0.793
ERG	NS	0.527	NS	0.0907	White	1.9e-08	White	0.0005546	NS	0.201	NS	0.432	NS	0.211	NS	0.941	NS	0.204	NS	0.957	NS	0.894
ETS1	NS	0.787	NS	0.153	White	0.0426	NS	0.537	White	0.0322	NS	0.564	White	0.01	NS	0.707	NS	0.948	NS	0.744	NS	0.968
ETV1	NS	0.18	White	0.0272	White	2.71e-08	White	0.001117	White	0.0475	NS	0.5	NS	0.0569	NS	0.0955	NS	0.36	NS	0.756	NS	0.892
ETV4	NS	0.906	NS	0.626	Black	0.0007317	Black	0.0341	Black	0.0263	NS	0.931	NS	0.301	NS	0.626	NS	0.94	NS	0.599	NS	0.874
FASN	NS	0.483	NS	0.795	NS	0.987	White	0.0209	NS	0.113	NS	0.416	NS	0.889	NS	0.457	NS	0.64	NS	0.714	NS	0.988
FGF1	NS	0.687	NS	0.282	White	0.0175	NS	0.0843	NS	0.985	NS	0.223	NS	0.779	NS	0.707	NS	0.785			NS	0.572
FGF10					White	1.43e-09	White	1.195e-05	NS	0.152	NS	0.82	NS	0.414	NS	0.924	NS	0.653			NS	0.973
FGF11	NS	0.808	NS	0.129	Black	0.004413	Black	0.02	NS	0.646	NS	0.766	NS	0.673	NS	0.45	NS	0.604	NS	0.547	NS	0.968
FGF12	NS	0.921	Black	0.00292	NS	0.149	White	0.0162	NS	0.805	NS	0.956	NS	0.547	NS	0.855	NS	0.966			NS	0.677
FGF14	NS	0.0986	NS	0.493	White	2.07e-07	White	0.0007769	NS	0.487	NS	0.985	NS	0.141	NS	0.603	NS	0.984	NS	0.0821	NS	0.951
FGF16					White	9.325e-05	White	0.0004138	White	0.001968	NS	0.987	NS	0.472	NS	0.912	NS	0.874			NS	0.809
FGF17	NS	0.0785	NS	0.218	Black	3.3e-09	Black	0.002403	Black	0.0148	NS	0.844	NS	0.499	NS	0.159	NS	0.124	NS	0.519	NS	0.279
FGF18	NS	0.938	NS	0.904	White	0.0368	NS	0.496	NS	0.932	NS	0.977	NS	0.718	NS	0.558	NS	0.803	NS	0.893	NS	0.505
FGF19	NS	0.758	NS	0.815	NS	0.97	NS	0.848	NS	0.855	NS	0.966	NS	0.208	NS	0.327	White	0.004219			NS	0.779
FGF2	NS	0.629	White	0.0336	White	4.179e-05	White	0.05	NS	0.958	NS	0.875	NS	0.157	NS	0.557	NS	0.863	NS	0.631	NS	0.977
FGF20	NS	0.115	NS	0.256	White	1.38e-09	White	8.613e-05	NS	0.655	NS	0.982	NS	0.966	NS	0.857	NS	0.983			NS	0.787
FGF21					Black	0.00538	Black	0.008733	NS	0.504	NS	0.944	NS	0.596	NS	0.804	NS	0.807			NS	0.903
FGF22					Black	0.002674	NS	0.0585	NS	0.725	NS	0.897	NS	0.116	NS	0.392	NS	0.0709			NS	0.993
FGF23					Black	0.0121	NS	0.133	NS	0.294	NS	0.977	NS	0.133	NS	0.439	NS	0.969			NS	0.762
FGF4					White	0.0177	NS	0.135	NS	0.823	NS	0.864	NS	0.741	NS	0.501	NS	0.711			NS	0.947
FGF5	NS	0.534	White	0.002257	White	0.0238	NS	0.557	White	0.004835	NS	0.994	NS	0.648	NS	0.989	NS	0.658	NS	0.969	NS	0.677
FGF7	NS	0.473	NS	0.253	White	0.008208	NS	0.502	NS	0.19	NS	0.935	White	0.004451	NS	0.669	NS	0.543	NS	0.331	NS	0.686
FGF8	NS	0.911	NS	0.65	Black	4.733e-05	Black	0.0231	NS	0.761	NS	0.988	NS	0.985	NS	0.619	NS	0.772			NS	0.848
FGFR2	NS	0.633	NS	0.771	White	0.009348	NS	0.417	NS	0.925	NS	0.892	NS	0.84	NS	0.586	NS	0.879	NS	0.949	NS	0.928
FGFR4	NS	0.847	NS	0.62	Black	0.0009946	Black	0.0312	NS	0.256	NS	0.98	NS	0.104	NS	0.84	Black	0.0177	NS	0.968	NS	0.831
FHIT	Black	0.0239	NS	0.407	NS	0.903	NS	0.542	Black	0.0102	NS	0.909	NS	0.655	NS	0.54	NS	0.984	NS	0.842	NS	0.923
FLT1	NS	0.663	NS	0.252	White	3.52e-10	White	2.605e-05	NS	0.053	NS	0.897	White	0.000564	NS	0.528	NS	0.795	NS	0.573	NS	0.988
FOXM1	NS	0.604	NS	0.965	Black	1.35e-07	Black	2.107e-05	White	0.006838	NS	0.98	Asian	0.0238	NS	0.969	NS	0.684	NS	0.883	NS	0.916
GAPDH	NS	0.217	NS	0.843	Black	6.181e-05	Black	0.006442	NS	0.174	NS	0.931	NS	0.802	NS	0.826	NS	0.973	NS	0.991	NS	0.974
GDNF	NS	1	NS	0.137	NS	0.76	NS	0.732	NS	0.759	NS	0.898	White	0.023	NS	0.521	NS	0.444			NS	0.881
GLI1	NS	0.272	White	0.0491	White	0.00761	NS	0.0724	NS	0.479	NS	0.915	NS	0.516	NS	0.318	NS	0.901	NS	0.423	NS	0.597
GNAS	NS	0.475	NS	0.405	Black	0.0105	Black	0.0185	NS	0.599	NS	0.969	Asian	0.0389	NS	0.511	NS	0.425	NS	0.458	NS	0.726
GRB7	NS	0.821	NS	0.241	Black	6.354e-05	NS	0.0922	Black	0.002188	NS	0.986	NS	0.66	NS	0.973	NS	0.439			NS	0.863
GRP	NS	0.863	NS	0.572	NS	0.0769	NS	0.195	NS	0.58	NS	0.917	White	0.0365	NS	0.898	NS	0.958			NS	0.931
GRPR	NS	0.821	NS	0.375	White	1.49e-09	White	2.369e-05	NS	0.112	NS	0.912	NS	0.606	NS	0.463	NS	0.23	NS	0.551	NS	0.907
HBEGF	NS	0.0737	NS	0.535	NS	0.403	NS	0.647	NS	0.89	NS	0.78	White	0.0463	NS	0.68	NS	0.556	NS	0.457	NS	0.917
HGF	NS	0.292	NS	0.393	White	1.28e-10	White	1.719e-05	NS	0.0928	NS	0.814	NS	0.351	NS	0.178	NS	0.735	NS	0.376	NS	0.973
HRAS	NS	0.858	NS	0.798	Black	2.51e-13	Black	6.824e-05	NS	0.0707	NS	0.99	Asian	0.0375	NS	0.133	NS	0.159	NS	0.69	NS	0.86
HSPA1A	NS	0.821	NS	0.723	Black	0.006485	Black	0.0269	NS	0.217	NS	0.425	NS	0.176	NS	0.807	NS	0.982	NS	0.795	NS	0.201
IGF1	NS	0.742	NS	0.954	White	4.17e-09	White	0.001054	White	0.0127	NS	0.815	White	0.0377	NS	0.941	NS	0.393	NS	0.866	NS	0.916
IGF1R	NS	0.998	NS	0.472	White	3.27e-06	White	0.0001316	NS	0.64	NS	0.988	NS	0.257	NS	0.579	NS	0.465	NS	0.863	NS	0.532
IGF2	NS	0.813	NS	0.879	White	1.974e-06	White	0.002685	NS	0.367	NS	0.852	NS	0.294	NS	0.881	NS	0.994	NS	0.557	NS	0.986
IL1B	NS	0.18	NS	0.895	NS	0.0911	NS	0.802	White	0.032	NS	0.731	NS	0.904	NS	0.238	NS	0.753	NS	0.851	NS	0.801
IL6	NS	0.529	NS	0.799	NS	0.753	NS	0.52	NS	0.145	NS	0.976	White	4.132e-05	NS	0.622	NS	0.713	NS	0.583	NS	0.679
IL6R	NS	0.889	NS	0.996	White	0.009532	NS	0.304	NS	0.438	NS	0.931	White	0.0397	NS	0.826	NS	0.945	NS	0.163	NS	0.937
IRS1	NS	0.609	NS	0.977	White	3e-07	White	0.001403	NS	0.766	NS	0.892	NS	0.288	NS	0.669	NS	0.991	NS	0.585	NS	0.726
KDR	NS	0.748	NS	0.453	White	1.03e-08	White	0.000461	NS	0.0526	NS	0.533	NS	0.0595	NS	0.332	NS	0.637	NS	0.941	NS	0.96
KIT	NS	0.707	NS	0.524	White	0.005477	NS	0.318	NS	0.925	NS	0.431	White	0.0453	NS	0.856	NS	0.904	NS	0.2	NS	0.863
KRAS	NS	0.704	NS	0.754	White	1.44e-08	White	0.002264	White	0.0111	NS	0.566	NS	0.55	NS	0.515	NS	0.535	NS	0.833	NS	0.831
LYL1	NS	0.543	NS	0.885	Black	2.53e-07	Black	0.006728	NS	0.104	NS	0.736	NS	0.652	NS	0.81	NS	0.931	NS	0.911	NS	0.666
MAPK1	NS	0.816	NS	0.283	White	2.02e-07	NS	0.0504	White	5.349e-06	NS	0.992	NS	0.884	White	0.0339	NS	0.395	NS	0.315	NS	0.937
MAPK9	NS	0.954	NS	0.542	White	1.261e-06	White	0.001325	White	0.0002776	NS	0.924	Asian	0.0326	White	0.0463	NS	0.992	NS	0.954	NS	0.739
MDM2	NS	0.95	White	0.016	White	0.0002074	White	0.0321	White	0.0005482	NS	0.815	White	0.0166	NS	0.372	NS	0.141	NS	0.904	NS	0.498
MEN1	NS	0.289	NS	0.628	Black	3.392e-05	Black	0.0386	Black	0.001947	NS	0.936	NS	0.0794	NS	0.287	NS	0.82	NS	0.341	NS	0.997
MET	NS	0.494	NS	0.905	NS	0.739	NS	0.216	White	0.0337	NS	0.899	NS	0.685	NS	0.4	NS	0.354	NS	0.488	NS	0.758
MLH1	NS	0.987	NS	0.33	White	0.002884	White	0.003019	NS	0.776	NS	0.865	NS	0.524	NS	0.225	NS	0.878	NS	0.713	NS	0.937
MSH2	NS	0.752	NS	0.106	NS	0.648	NS	0.486	White	0.0353	NS	0.939	Asian	0.00474	NS	0.742	NS	0.155	NS	0.528	NS	0.906
MUC1	NS	0.759	NS	0.925	White	0.0136	White	0.0123	NS	0.805	NS	0.982	NS	0.811	NS	0.776	NS	0.188	NS	0.789	NS	0.968
MYB	NS	0.782	NS	0.431	White	3.214e-06	White	3.459e-05	NS	0.0981	NS	0.943	NS	0.495	NS	0.784	NS	0.884	NS	0.718	NS	0.986
MYC	NS	0.832	NS	0.0789	Black	0.004548	Black	0.00868	NS	0.526	NS	0.897	NS	0.283	NS	0.869	NS	0.97	NS	0.961	NS	0.988
MYCL	NS	0.783	Black	0.0176	NS	0.093	Black	0.0268	NS	0.55	NS	0.504	NS	0.947	NS	0.722	NS	0.984	NS	0.823	NS	0.874
MYCN	NS	0.263	NS	0.342	Black	0.005675	Black	0.0155	NS	0.394	NS	0.983	NS	0.506	NS	0.523	NS	0.665	NS	0.983	NS	0.962
NF1	NS	0.607	NS	0.471	White	3.46e-15	White	6.35e-07	NS	0.162	NS	0.948	NS	0.53	NS	0.241	NS	0.455	NS	0.983	NS	1
NF2	NS	0.457	NS	0.399	NS	0.336	NS	0.325	NS	0.944	NS	0.981	NS	0.502	NS	0.729	White	0.0214	NS	0.261	NS	0.841
NKX2-5					Black	4.951e-06	Black	0.003906	White	0.0372	NS	0.996	NS	0.517	NS	0.878	NS	0.965			NS	0.935
NKX3-1	NS	0.329	NS	0.851	White	0.0004753	White	0.006598	NS	0.455	NS	0.705	White	0.0219	NS	0.747	NS	0.366	NS	0.99	NS	0.883
NOTCH1	NS	0.863	White	0.0374	Black	0.001378	Black	0.0119	NS	0.919	NS	0.986	NS	0.061	NS	0.418	NS	0.434	NS	0.738	NS	0.875
NRAS	NS	0.397	NS	0.102	NS	0.41	NS	0.95	White	4.941e-05	NS	0.945	NS	0.628	NS	0.891	NS	0.613	NS	0.605	NS	0.594
NTRK1	NS	0.471	NS	0.975	Black	0.004331	NS	0.185	NS	0.438	NS	0.712	NS	0.985	NS	0.833	NS	0.437	NS	0.655	NS	0.969
PDGFC	NS	0.774	NS	0.873	White	7.73e-08	White	0.013	NS	0.712	NS	0.991	White	0.0001916	NS	0.273	NS	0.553	NS	0.372	NS	0.964
PDGFD	NS	0.633	NS	0.65	White	1.6e-11	White	3.09e-05	NS	0.401	NS	0.947	White	0.0265	NS	0.897	NS	0.776	NS	0.444	NS	0.995
PDGFRA	NS	0.823	White	0.034	White	4.142e-05	NS	0.163	NS	0.262	NS	0.975	NS	0.172	NS	0.425	NS	0.68	NS	0.16	NS	0.961
PDGFRB	NS	0.512	White	0.0297	White	9.745e-05	White	0.0101	White	0.0466	NS	0.814	NS	0.474	NS	0.545	NS	0.971	NS	0.242	NS	0.942
PRDX1	NS	0.156	NS	0.106	Black	8.51e-06	Black	0.0147	NS	0.904	NS	0.826	NS	0.502	NS	0.807	NS	0.621	NS	0.7	NS	0.829
PRLR	NS	0.853	NS	0.959	White	1.02e-13	White	1.96e-07	NS	0.407	NS	0.897	NS	0.451	NS	0.197	NS	0.626	NS	0.718	NS	0.948
PTCH1	NS	0.741	NS	0.0941	NS	0.117	NS	0.297	NS	0.724	NS	0.935	White	0.0382	NS	0.613	White	0.0466	NS	0.785	NS	0.756
PTCH2	NS	0.719	NS	0.265	NS	0.26	NS	0.62	NS	0.465	NS	0.988	White	0.0214	NS	0.271	NS	0.208	NS	0.648	NS	0.549
PTEN	NS	0.637	NS	0.71	White	2.54e-09	White	0.002974	NS	0.318	NS	0.739	NS	0.509	NS	0.237	NS	0.475	NS	0.214	NS	0.78
RAD50	NS	0.603	NS	0.611	White	6e-19	White	4.58e-09	White	0.004998	NS	0.948	NS	0.341	NS	0.289	NS	0.378	NS	0.317	NS	0.9
RAD51	NS	0.909	NS	0.101	Black	6.36e-11	Black	6.05e-07	White	0.0176	NS	0.975	Asian	0.003367	NS	0.94	NS	0.82	NS	0.535	NS	0.96
RASSF1	NS	0.158	NS	0.38	Black	1.22e-11	Black	0.0002764	Black	0.0146	NS	0.984	NS	0.0705	NS	0.256	NS	0.34	NS	0.933	NS	0.942
RASSF10	NS	0.855	NS	0.368	NS	0.0831	White	0.0458	Black	0.0266	NS	0.864	NS	0.434	NS	0.717	NS	0.228			NS	0.989
RASSF2	NS	0.984	NS	0.867	White	0.0495	NS	0.815	NS	0.259	NS	0.914	NS	0.299	NS	0.491	NS	0.991	NS	0.873	NS	0.9
RASSF3	NS	0.353	NS	0.233	White	1.1e-07	White	0.002133	White	0.0152	NS	0.949	NS	0.434	NS	0.323	NS	0.509	NS	0.809	NS	0.81
RASSF4	NS	0.813	NS	0.269	Black	5.94e-08	Black	8.533e-05	NS	0.973	NS	0.897	NS	0.461	NS	0.375	NS	0.642	NS	0.867	NS	0.988
RASSF6	NS	0.807	White	0.0014	White	5.48e-07	White	0.000195	NS	0.47	NS	0.977	White	0.0126	NS	0.97	NS	0.728	NS	0.883	NS	0.959
RASSF7	NS	0.778	NS	0.927	Black	1.17e-13	Black	0.0008848	Black	0.008428	NS	0.96	NS	0.464	NS	0.954	Black	0.0263	NS	0.969	NS	0.978
RASSF8	NS	0.327	NS	0.891	White	7.91e-11	White	0.0001884	NS	0.0541	NS	0.897	NS	0.0635	NS	0.285	NS	0.474	NS	0.805	NS	0.968
RASSF9	NS	0.891	NS	0.509	White	0.002408	NS	0.327	NS	0.143	NS	0.702	NS	0.964	NS	0.846	NS	0.233			NS	0.883
RB1	NS	0.784	NS	0.133	White	5.72e-15	White	3.42e-07	White	0.005863	NS	0.914	NS	0.228	NS	0.148	White	0.0165	NS	0.506	NS	0.471
RET	NS	0.968	NS	0.889	White	0.0006003	White	0.0004438	NS	0.0684	NS	0.336	White	0.00365	NS	0.937	NS	0.791	NS	0.52	NS	0.876
RUNX3	NS	0.403	NS	0.863	Black	0.002817	Black	0.002351	NS	0.417	NS	0.815	NS	0.685	NS	0.984	NS	0.911	NS	0.897	NS	0.989
SCFD1	NS	0.0934	NS	0.373	White	1.162e-05	White	0.009989	NS	0.243	NS	0.994	NS	0.395	NS	0.925	NS	0.91	NS	0.459	NS	0.949
SCFD2	NS	0.838	NS	0.137	White	0.007212	NS	0.64	NS	0.82	NS	0.815	NS	0.289	NS	0.533	NS	0.224	NS	0.745	NS	0.505
SHBG	NS	0.399	NS	0.21	Black	0.000106	Black	0.0273	NS	0.157	NS	0.92	NS	0.738	NS	0.217	NS	0.903	NS	0.351	NS	0.739
SMAD4	NS	0.507	NS	0.683	White	2.858e-05	White	0.006688	NS	0.554	NS	0.948	NS	0.956	NS	0.33	NS	0.281	NS	0.338	NS	0.899
SRC	NS	0.988	NS	0.321	Black	1.348e-06	Black	3.751e-05	NS	0.0666	NS	0.633	NS	0.0993	NS	0.966	NS	0.221	NS	0.813	NS	0.777
SRSF1	NS	0.777	NS	0.966	White	0.0283	NS	0.881	NS	0.667	NS	0.963	NS	0.054	NS	0.673	NS	0.953	NS	0.0877	NS	0.888
STMN1	NS	0.725	NS	0.509	Black	3.74e-07	Black	9.879e-05	NS	0.182	NS	0.639	Asian	0.01	NS	0.798	NS	0.827	NS	0.283	NS	0.965
TAL1	NS	0.289	NS	0.896	White	0.0165	NS	0.197	NS	0.43	NS	0.532	NS	0.11	NS	0.881	NS	0.825	NS	0.438	NS	0.892
TAL2	NS	0.705	NS	0.23	White	0.009993	White	0.000488	White	0.0123	NS	0.812	NS	0.497	NS	0.628	NS	0.628	NS	0.88	NS	0.616
TGFA	NS	0.972	NS	0.717	Black	0.0274	NS	0.0715	NS	0.0851	NS	0.842	NS	0.695	NS	0.705	NS	0.748	NS	0.122	NS	0.837
TGFBR1	NS	0.846	NS	0.488	White	3.081e-05	White	0.0348	NS	0.389	NS	0.934	White	0.004561	White	0.0262	NS	0.686	NS	0.29	NS	0.986
TGFBR2	NS	0.473	NS	0.956	White	2.05e-10	White	0.0003868	NS	0.173	NS	0.917	White	0.0167	NS	0.153	NS	0.873	NS	0.753	NS	0.986
TGFBR3	NS	0.384	NS	0.189	White	1.97e-09	White	0.003135	NS	0.602	NS	0.875	NS	0.227	NS	0.346	NS	0.595	NS	0.847	NS	0.882
TGFBRAP1	NS	0.051	NS	0.413	White	4.603e-06	White	0.001214	NS	0.507	NS	0.992	White	0.0231	NS	0.652	NS	0.355	NS	0.309	NS	0.866
TIGAR	NS	0.309	NS	0.0966	White	0.008112	NS	0.212	NS	0.0731	NS	0.993	White	0.002248	NS	0.0971	NS	0.692	NS	0.566	White	0.0268
TLR1	NS	0.267	NS	0.623	NS	0.0678	NS	0.902	White	0.004427	NS	0.731	NS	0.059	NS	0.127	NS	0.719	NS	0.453	NS	0.969
TMPRSS2	NS	0.647	NS	0.303	Black	0.0233	NS	0.736	NS	0.0524	NS	0.897	NS	0.186	NS	0.748	NS	0.578			NS	0.983
TNF	NS	0.34	NS	0.971	Black	0.006015	Black	0.0283	NS	0.922	NS	0.399	NS	0.979	NS	0.738	NS	0.951	NS	0.943	NS	0.708
TP53	NS	0.787	White	0.004092	NS	0.344	NS	0.532	NS	0.343	NS	0.889	NS	0.854	NS	0.914	NS	0.581	NS	0.851	NS	0.906
VEGFC	NS	0.382	NS	0.605	White	0.0291	NS	0.221	NS	0.443	NS	0.986	NS	0.512	NS	0.935	NS	0.32	NS	0.916	NS	0.291
VEGFD	NS	0.525	Black	0.007827	NS	0.787	NS	0.979	NS	0.683	NS	0.977	NS	0.182	NS	0.97	NS	0.33			NS	0.503
VHL	NS	0.146	NS	0.537	White	0.0007671	White	0.028	NS	0.812	NS	0.963	NS	0.538	NS	0.532	NS	0.706	Asian	0.0006922	NS	0.939
