# Supplementary material for: TCGA Expression Analyses of 10 Carcinoma Types Reveal Clinically Significant Racial Differences
Source: Cancers (Basel). 2023 May 10;15(10):2695. doi: 10.3390/cancers15102695 (PMC10216530; doi:10.3390/cancers15102695)
Supplement: Supplementary file 1 [file cancers-15-02695-s001.zip › cancers-2270182-Supplemental S3.xlsx]

## Sheet: Lei_Supplemental S3
Gene	Higher protein expression in CORE	Protein q-Value CORE	Higher protein expression in UCEC	Protein q-Value UCEC	Higher protein expression in BRCA-PC	Protein q-Value BRCA-PC	Higher protein expression in BRCA-C	Protein q-Value BRCA-C	Higher protein expression in KIRC	Protein q-Value KIRC	Higher protein expression in KIRP	Protein q-Value KIRP	Higher protein expression in LIHC	Protein q-Value LIHC	Higher protein expression in LUAD	Protein q-Value LUAD	Higher protein expression in PRAD	Protein q-Value PRAD	Higher protein expression in STAD	Protein q-Value STAD	Higher protein expression in THCA	Protein q-Value THCA
ABL1							White	0.003435									NS	0.958
BAK1	Black	0.0169	NS	0.719	Black	0.0149	Black	0.0313	NS	0.276	NS	0.954	White	0.0446	NS	0.333	NS	0.958	NS	0.803	NS	0.45
BAP1	NS	0.817	NS	0.966	White	0.008025	NS	0.272	White	0.0316	NS	0.954	NS	0.509	NS	0.871	NS	0.721	NS	0.885	NS	0.291
BCL2	NS	0.952	NS	0.785	White	0.009869	NS	0.0723	White	0.008112	NS	0.995	NS	0.281	NS	0.597	NS	0.783	NS	0.803	NS	0.485
BECN1	NS	0.417	Black	0.005476	NS	0.342	NS	0.277	Black	0.0001408	NS	0.995	NS	0.152	NS	0.268	NS	0.334	NS	0.711	NS	0.802
BIRC2	Black	0.004757	Black	0.0467	NS	0.061	NS	0.441	Black	0.001397	NS	0.954	NS	0.825	NS	0.397	NS	0.0834	NS	0.938	NS	0.813
CCNB1	NS	0.417	NS	0.0517	Black	0.0009253	Black	0.011	Black	0.007517	NS	0.978	NS	0.176	NS	0.925	NS	0.848	NS	0.624	NS	0.965
CCNE1	NS	0.126	Black	0.0146	NS	0.577	Black	0.008666	NS	0.88	NS	0.954	NS	0.424	NS	0.803	NS	0.44	NS	1	NS	0.813
CCNE2	White	0.0118	NS	0.373	NS	0.166	NS	0.404	White	0.0259	NS	0.995	NS	0.22	NS	0.219	NS	0.701	NS	0.359	NS	0.643
CDH2	White	0.0195	NS	0.399	Black	0.004292	NS	0.158	NS	0.132	NS	0.978	NS	0.857	NS	0.419	NS	0.182	NS	0.624	NS	0.102
CDKN1A	White	2.473e-05	White	0.0192	White	3.407e-05	White	0.0419	Black	0.0148	NS	0.967	NS	0.182	NS	0.0657	NS	0.726	NS	0.376	NS	0.842
CDKN1B	NS	0.952	NS	0.639	Black	0.004988	NS	0.732	NS	0.88	NS	0.954	NS	0.602	NS	0.99	NS	0.721	NS	0.965	NS	0.806
CHEK1	White	6.66e-07	NS	0.735	White	0.002184	NS	0.303	NS	0.336	NS	0.978	NS	0.22	NS	0.151	NS	0.848	NS	0.0504	NS	0.339
CTNNB1	NS	0.42	White	0.0453	NS	0.0565	White	0.0497	NS	0.0586	NS	0.995	NS	0.3	NS	0.578	NS	0.616	NS	0.624	NS	0.813
DIABLO	NS	0.841	NS	0.872	White	0.0123	NS	0.0723	White	0.0423	NS	0.954	NS	0.424	NS	0.192			NS	0.34	NS	0.938
DIRAS3	White	6.089e-05	NS	0.161	White	2.63e-08	NS	0.155	White	0.0239	NS	0.995	NS	0.0876	NS	0.387	NS	0.739	NS	0.915	NS	0.813
EGFR	NS	0.0832	NS	0.92	NS	0.18	Black	0.0309	NS	0.717	NS	0.995	NS	0.507	NS	0.578	NS	0.336	NS	0.885	NS	0.988
ERBB3	NS	0.722	Black	0.0337	NS	0.481	NS	0.477	NS	0.703	NS	0.954	NS	0.909	NS	0.578	NS	0.892	NS	0.951	NS	0.797
ERCC1	White	3.107e-06	White	0.0009962	White	0.0238	NS	0.621	White	0.000253	NS	0.954	NS	0.378	White	0.004488			NS	0.715	NS	0.669
ETS1	White	0.003972	White	0.0001003	NS	0.0848	NS	0.91	White	0.0285	NS	0.978	NS	0.248	NS	0.104	NS	0.848	NS	0.913	NS	0.975
FASN	Black	0.0482	Black	0.0111	White	5.5e-05	White	0.007887	NS	0.252	NS	0.954	NS	0.884	NS	0.192	NS	0.958	NS	1	NS	0.813
FOXM1	Black	0.0158	Black	0.0001116	NS	0.735	Black	0.007887	Black	6.343e-05	NS	0.995	NS	0.374	NS	0.0803	NS	0.848	NS	0.885	NS	0.813
GAB2	NS	0.515	NS	0.291	Black	0.001358	NS	0.885	NS	0.678	NS	0.967	NS	0.397	NS	0.482	NS	0.726	NS	0.354	NS	0.802
GAPDH	White	0.0353	White	0.025	NS	0.505	NS	0.757	White	5.163e-06	NS	0.954	NS	0.294	NS	0.324	NS	0.721	NS	0.268	NS	0.965
HSPA1A	White	0.00723	NS	0.422	Black	0.009869	NS	0.644	NS	0.878	NS	0.978	NS	0.061	NS	0.652	NS	0.877	NS	0.501	NS	0.2
IRS1	Black	0.0158	Black	0.00304	NS	0.391	NS	0.802	Black	6.966e-05	NS	0.978	NS	0.223	Black	0.0486	NS	0.848	NS	0.711	NS	0.975
KDR	NS	0.376	NS	0.877	White	0.0001217	White	0.0185	NS	0.416	NS	0.954	NS	0.137	NS	0.357	NS	0.721	NS	0.303	NS	0.912
KIT	NS	0.741	NS	0.389	Black	0.005824	NS	0.375	NS	0.276	NS	0.954	NS	0.641	NS	0.931	NS	0.167	NS	0.466	NS	0.72
MAPK1	NS	0.554	NS	0.25	Black	0.004549	NS	0.843	White	0.008112	NS	0.954	NS	0.0711	NS	0.99	NS	0.326	NS	0.938	NS	0.643
MAPK9	White	0.0181	NS	0.844	White	0.008025	White	0.007759	White	0.0307	NS	0.967	NS	0.0968	NS	0.192	NS	0.848	NS	0.885	NS	0.813
MSH2	Black	0.0158	Black	0.0277	NS	0.15	Black	0.0255	Black	0.0169	NS	0.924	NS	0.152	NS	0.769			NS	0.865	NS	0.965
MYC	White	0.0457	NS	0.109	NS	0.201	NS	0.627	NS	0.938	NS	0.995	NS	0.374	NS	0.587	NS	0.276	NS	0.803	NS	0.787
NF2	White	0.00828	NS	0.0747	White	0.0003076	White	0.002084	White	0.0129	NS	0.978	NS	0.124	NS	0.337	NS	0.482	NS	0.879	NS	0.802
NOTCH1	NS	0.385	Black	0.008939	Black	0.0125	Black	0.00115	NS	0.263	NS	0.954	NS	0.332	Black	0.0493	NS	0.721	NS	0.63	NS	0.879
NRAS	NS	0.385	Black	0.0147	NS	0.411	Black	0.0286	NS	0.878	NS	0.995	NS	0.061	NS	0.333	NS	0.616	NS	0.885	NS	0.836
PRDX1	White	4.333e-05	NS	0.953	NS	0.481	NS	0.123	White	0.004009	NS	0.967	NS	0.341	NS	0.219	NS	0.495	White	0.0009809	NS	0.501
PTEN	NS	0.076	NS	0.83	White	0.001303	NS	0.172	NS	0.657	NS	0.954	NS	0.532	NS	0.491	NS	0.95	NS	0.466	NS	0.905
RAD50	NS	0.417	White	0.005117	White	0.002863	White	0.0257	White	3.4e-07	NS	0.954	NS	0.311	NS	0.892	NS	0.454	NS	0.694	NS	0.643
RAD51	NS	0.076	Black	1.28e-07	Black	3.05e-12	Black	0.0002333	Black	8.301e-05	NS	0.954	NS	0.302	Black	0.0281	NS	0.326	NS	0.624	NS	0.643
RAF1	NS	0.251	NS	0.613	Black	0.004988	NS	0.885	Black	0.0259	NS	0.978	NS	0.0826	NS	0.424	NS	0.939	NS	0.24	NS	0.986
RB1							White	0.006126
SMAD4	NS	0.826	NS	0.913	NS	0.316	Black	0.0315	NS	0.378	NS	0.995	NS	0.178	NS	0.357	White	0.0453	NS	0.268	NS	0.797
SRC	NS	0.557	NS	0.7	Black	0.001068	NS	0.0617	NS	0.481	NS	0.978	NS	0.465	NS	0.508	NS	0.721	NS	0.24	NS	0.905
SRSF1	NS	0.53	NS	0.7	White	0.008967	NS	0.784	NS	0.286	NS	0.995	NS	0.0638	NS	0.102	NS	0.454	NS	0.721	NS	0.802
STMN1	Black	0.009935	Black	0.0009208	Black	2.24e-07	Black	0.006126	Black	0.0005449	NS	0.954	NS	0.731	NS	0.102	NS	0.625	NS	0.995	NS	0.537
TGM2	White	0.004757	White	0.00131	NS	0.132	NS	0.632	White	0.004616	NS	0.924	NS	0.56	NS	0.702	NS	0.482	NS	1	NS	0.975
TIGAR	White	0.0353	NS	0.055	Black	5.421e-05	NS	0.88	NS	0.298	NS	0.967	NS	0.857	White	0.0486	NS	0.336	NS	0.913	NS	0.983
TP53	NS	0.909	NS	0.0787	NS	0.555	Black	0.002084	Black	0.005746	NS	0.978	NS	0.124	NS	0.0827	NS	0.162	NS	0.938	NS	0.756
VHL	White	0.023	NS	0.626	White	0.007174			White	0.007858	NS	0.924	NS	0.487	NS	0.816	NS	0.97	NS	0.803	NS	0.849
XRCC1	White	0.004757	NS	0.5	NS	0.195	NS	0.644	White	0.0448	NS	0.978	NS	0.674	NS	0.333	NS	0.616	NS	0.86	NS	0.813
