# Supplementary material for: TCGA Expression Analyses of 10 Carcinoma Types Reveal Clinically Significant Racial Differences
Source: Cancers (Basel). 2023 May 10;15(10):2695. doi: 10.3390/cancers15102695 (PMC10216530; doi:10.3390/cancers15102695)
Supplement: Supplementary file 1 [file cancers-15-02695-s001.zip › cancers-2270182-Supplemental S4.xlsx]

## Sheet: Lei_Supplemental S4
Gene	Higher methylation in BRCA-C	Methylation q-Value BRCA-C	Higher methylation in PRAD	Methylation q-Value PRAD
AKT1	Black	0.0492	NS	0.333
ALK	White	0.0202	NS	0.826
BAK1	White	0.002228	NS	0.321
BCL2	Black	0.007006	NS	0.519
BRCA2	White	0.0444	NS	0.367
CCNB1	White	0.0114	NS	0.952
CCND1	Black	0.0182	NS	0.739
CCNE1	White	0.0127	NS	0.0772
CCNE2	White	0.0425	NS	0.555
CDK4	White	0.0177	NS	0.357
CDK6	White	0.009174	NS	0.979
EGFR	White	0.003901	NS	0.526
ERBB2	Black	0.0435	NS	0.268
ERCC1	White	0.0109	NS	0.621
ETS1	White	0.001218	NS	0.603
FGF18	Black	0.039	NS	0.375
FGF2	White	0.0258	NS	0.403
FGF7	White	0.0432	NS	0.254
FHIT	White	0.0102	NS	0.736
FOXM1	White	0.005995	NS	0.993
IGF1R	Black	0.001028	NS	0.765
IRS1	Black	0.0219	NS	0.532
KDR	White	0.0454	NS	0.328
MDM2	Black	0.0159	NS	0.338
MUC1	Black	0.003688	NS	0.562
MYC	White	0.0231	NS	0.3
NF1	Black	0.003066	NS	0.449
NOTCH1	White	0.00318	NS	0.398
PTEN	Black	0.003875
RAD50	Black	0.0004929	NS	0.472
RASSF4	White	0.004819	NS	0.822
RUNX3	White	0.015	NS	0.552
SCFD1	Black	0.0271	NS	0.995
SKI	White	0.007772	NS	0.398
SRC	White	0.0167	NS	0.878
TAL2	Black	0.0233	NS	0.059
TLR1	White	0.002677
TLR6	White	0.0217	NS	0.859
TNF	White	0.0473	NS	0.47
